# Supplementary material for: CGMS and Glycemic Variability, Relevance in Clinical Research to Evaluate Interventions in T2D, a Literature Review
Source: Front Endocrinol (Lausanne). 2021 Sep 9;12:666008. doi: 10.3389/fendo.2021.666008 (PMC8458933; doi:10.3389/fendo.2021.666008)
Supplement: Supplementary Table 2 — Summary of studies included in Part 1 analysis. [file Table_2.xlsx]

## Sheet: Table S2
Reference number	Authors	Title	Year	Source	Sample size	Analysed subjects	Study duration	CGMS duration
27	Matsutani, D., Sakamoto, M., Iuchi, H., (...), Horiuchi, R., Utsunomiya, K.	Glycemic variability in continuous glucose monitoring is inversely associated with baroreflex sensitivity in type 2 diabetes: A preliminary report	2018	Cardiovasc Diabetol	94	94	3 days	48h
28	Manski-Nankervis, J., Yates, C.J., Blackberry, I., (...), Best, J., O'Neal, D.	Impact of insulin initiation on glycaemic variability and glucose profiles in a primary healthcare Type 2 diabetes cohort: Analysis of continuous glucose monitoring data from the INITIATION study	2016	Diabet Med	89	78	24 weeks	7 days at baseline
29	Farabi, S.S., Carley, D.W., Smith, D., Quinn, L.	Impact of exercise on diurnal and nocturnal markers of glycaemic variability and oxidative stress in obese individuals with type 2 diabetes or impaired glucose tolerance	2015	Diab Vasc Dis Res	17	17	1 month	3 days twice
30	Bao, Y.-Q., Zhou, J., Zhou, M., (...), Lu, H.-J., Jia, W.-P.	Glipizide controlled-release tablets, with or without acarbose, improve glycaemic variability in newly diagnosed Type 2 diabetes	2010	Clin Exp Pharmacol Physiol	46	40	8 weeks	3 days twice
31	Shivaprasad, C., Aiswarya, Y., Kejal, S., (...), Gautham, K., Aarudhra, P.	Comparison of CGM-Derived Measures of Glycemic Variability Between Pancreatogenic Diabetes and Type 2 Diabetes Mellitus	2019	J Diabetes Sci Technol	61	56	NA	3 to 5 days
32	Akaza, M., Akaza, I., Kanouchi, T., (...), Sumi, Y., Yokota, T.	Nerve conduction study of the association between glycemic variability and diabetes neuropathy	2018	Diabetol Metab Syndr	27	27	NA	7 days (5 days for MAGE)
33	Crăciun, C.I., Crăciun, A.E., Bocşan, I.C., (...), Roman, G., Buzoianu, A.D.	The C-peptide correlations and effect on the glycemic variability parameters in patients with type 2 diabetes	2018	Human and Veterinary Medicine	53	53	NA	24h
34	Suh, S., Joung, J.Y., Jin, S.M., (...), Lee, M.K., Kim, J.H.	Strong correlation between glycaemic variability and total glucose exposure in type 2 diabetes is limited to subjects with satisfactory glycaemic control	2014	Diabetes Metab	63	63	NA	78.4 +/- 14.5h
35	Jin, S.-M., Kim, T.-H., Bae, J.C., (...), Lee, M.-K., Kim, J.H.	Clinical factors associated with absolute and relative measures of glycemic variability determined by continuous glucose monitoring: An analysis of 480 subjects	2014	Diabetes Res Clin Pract	168	168	NA	73.8 +/- 15.0h
35	Jin, S.-M., Kim, T.-H., Bae, J.C., (...), Lee, M.-K., Kim, J.H.	Clinical factors associated with absolute and relative measures of glycemic variability determined by continuous glucose monitoring: An analysis of 480 subjects	2014	Diabetes Res Clin Pract	231	231	NA	73.8 +/- 15.0h
36	Chang, C.-M., Hsieh, C.-J., Huang, J.-C., Huang, I.-C.	Acute and chronic fluctuations in blood glucose levels can increase oxidative stress in type 2 diabetes mellitus	2012	Acta Diabetol	34	34	NA	72h
37	Christensen, M.B., Gæde, P., Hommel, E., Gotfredsen, A., Nørgaard, K.	Glycaemic variability and hypoglycaemia are associated with C-peptide levels in insulin-treated type 2 diabetes	2019	Diabetes Metab	98	98	NA	6 days
38	Færch, K., Alssema, M., Mela, D.J., Borg, R., Vistisen, D.	Relative contributions of preprandial and postprandial glucose exposures, glycemic variability, and non-glycemic factors to HbA 1c in individuals with and without diabetes	2018	Nutr Diabetes	34	34	12 weeks	2 days at baseline
38	Færch, K., Alssema, M., Mela, D.J., Borg, R., Vistisen, D.	Relative contributions of preprandial and postprandial glucose exposures, glycemic variability, and non-glycemic factors to HbA 1c in individuals with and without diabetes	2018	Nutr Diabetes	63	63	12 weeks	2 days at baseline
39	Huang, Y., Heng, C., Wei, J., (...), Liu, Q., Jiao, K.	Influencing factors of glycemic variability in hospitalized type 2 diabetes patients with insulin therapy	2017	Medicine (Baltimore)	366	366	NA	73.9 +/- 8.6h
40	Jin, S.-M., Kim, T.-H., Oh, S., (...), Lee, M.-K., Kim, J.H.	Association between the extent of urinary albumin excretion and glycaemic variability indices measured by continuous glucose monitoring	2015	Diabet Med	173	173	NA	74.2 +/- 13.9h
41	Tsai, C.-J., Hsieh, C.-J., Tung, S.-C., Kuo, M.-C., Shen, F.-C.	Acute blood glucose fluctuations can decrease blood glutathione and adiponectin levels in patients with type 2 diabetes	2012	Diabetes Res Clin Pract.	34	34	NA	72h
42	Di Flaviani, A., Picconi, F., Di Stefano, P., (...), Frajese, G., Frontoni, S.	Impact of glycemic and blood pressure variability on surrogate measures of cardiovascular outcomes in type 2 diabetic patients	2011	Diabetes Care.	26	26	NA	24h
43	Lu J, Ma X, Zhou J, Zhang L, Mo Y, Ying L, Lu W, Zhu W, Bao Y, Vigersky RA, Jia W.	Association of Time in Range, as Assessed by Continuous Glucose Monitoring, With Diabetic Retinopathy in Type 2 Diabetes.	2018	Diabetes Care	3262	3262	NA	72h
44	Siegelaar SE, Barwari T, Kulik W, Hoekstra JB, DeVries JH.	No relevant relationship between glucose variability and oxidative stress in well-regulated type 2 diabetes patients.	2011	J Diabetes Sci Technol.	28	24	NA	48h
45	Hayashi A, Takano K, Masaki T, Yoshino S, Ogawa A, Shichiri M.	Distinct biomarker roles for HbA1c and glycated albumin in patients with type 2 diabetes on hemodialysis	2016	J Diabetes Complications	97	97	NA	72h
46	Chon S, Lee YJ, Fraterrigo G, Pozzilli P, Choi MC, Kwon MK, Chin SO, Rhee SY, Oh S, Kim YS, Woo JT.	Evaluation of glycemic variability in well-controlled type 2 diabetes mellitus	2013	Diabetes Technol Ther.	53	39	1 week	72h twice (V1 and V2)
47	Fang FS, Li ZB, Li CL, Tian H, Li J, Cheng XL.	Influence of glycemic variability on the HbA1c level in elderly male patients with type 2 diabetes	2012	Intern Med	291	291	NA	72h
48	Kim MJ, Jung HS, Hwang-Bo Y, Cho SW, Jang HC, Kim SY, Park KS.	Evaluation of 1,5-anhydroglucitol as a marker for glycemic variability in patients with type 2 diabetes mellitus	2013	Acta Diabetol	60	60	NA	72h
49	Kohnert KD, Vogt L, Augstein P, Heinke P, Zander E, Peterson K, Freyse EJ, Salzsieder E.	Relationships between glucose variability and conventional measures of glycemic control in continuously monitored patients with type 2 diabetes	2009	Horm Metab Res.	114	114	4 days	65 +/- 14h
11	Ohara M., Hiromura M., Nagaike H., Kohata Y., Fujikawa T., Goto S., Sato N., Kushima H., Terasaki M., Yamamoto T., Mori Y.,Hayashi T., Fukui T., Yamagishi S., Hirano T.	Relationship between glucose variability evaluated by continuous glucose monitoring and clinical factors, including glucagon-stimulated insulin secretion in patients with type 2 diabetes	2019	Diabetes Res Clin Pract	83	83	4 days	72h
11	Ohara M., Hiromura M., Nagaike H., Kohata Y., Fujikawa T., Goto S., Sato N., Kushima H., Terasaki M., Yamamoto T., Mori Y.,Hayashi T., Fukui T., Yamagishi S., Hirano T.	Relationship between glucose variability evaluated by continuous glucose monitoring and clinical factors, including glucagon-stimulated insulin secretion in patients with type 2 diabetes	2019	Diabetes Res Clin Pract	126	126	4 days	72h
50	Ohara, M., Kohata, Y., Nagaike, H., (...), Fukui, T., Hirano, T.	Association of glucose and blood pressure variability on oxidative stress in patients with type 2 diabetes mellitus and hypertension: A cross-sectional study	2019	Diabetol Metab Syndr.	60	60	4 days	72h
51	Lu J, Ma X, Zhang L, Mo Y, Ying L, Lu W, Zhu W, Bao Y, Zhou J	Glycemic variability assessed by continuous glucose monitoring and the risk of diabetic retinopathy in latent autoimmune diabetes of the adult and type 2 diabetes	2019	J Diabetes Investig.	2927	2927	NA	72h
52	Hu YM, Zhao LH, Zhang XL, Cai HL, Huang HY, Xu F, Chen T, Wang XQ, Guo AS, Li JA, Su JB	Association of glycaemic variability evaluated by continuous glucose monitoring with diabetic peripheral neuropathy in type 2 diabetic patients	2018	Endocrine.	982	982	NA	3 days
