# Supplementary material for: CGMS and Glycemic Variability, Relevance in Clinical Research to Evaluate Interventions in T2D, a Literature Review
Source: Front Endocrinol (Lausanne). 2021 Sep 9;12:666008. doi: 10.3389/fendo.2021.666008 (PMC8458933; doi:10.3389/fendo.2021.666008)
Supplement: Supplementary Table 3 — Characteristics of studies included in Part 2 analysis. [file Table_3.xlsx]

## Sheet: Table S3
Reference number	Authors	Title	Year	Source	Sample size	Subjects analyzed	Age (y)	Age median (y)	SD	SEM	IQR range	Gender (male/female)	BMI (kg/m2)	BMI median (kg/m2)	SD	SEM	IQR range	Weight (kg)	SD	SEM	Duration of diabetes (y)	SD	SEM	Basal T2D treatment	Comorbidities	HbA1c (%)	Median HbA1c (%)	SD	SEM	IQR range	Fasting glycaemia (mmol/L)	SD	SEM	PPBG (mmol/L)	SD	Intervention type	Group of treatment	Study treatment	Study design	Study completion rates (%)	Study duration	CGMS duration	Type of glucose monitoring	Results	Other
53	Peng, J., Lu, J., Ma, X., (...), Bao, Y., Zhou, J.	Breakfast replacement with a liquid formula improves glycaemic variability in patients with type 2 diabetes: A randomised clinical trial	2019	Br J Nutr.	131	62 (Life Intervention (LI)+Meal Replacement (MR)) 61 (Life Intervention (LI))	56.9 (LI+MR) 56.5 (LI)		9.1 (LI+MR) 8.4 (LI)			30/32 (LI+MR) 36/25 (LI)	24.6 (LI+MR) 25.3 (LI)		3.0 (LI+MR) 2.9 (LI)						Newly diagnosed			Drug naive		7.2 (LI+MR) 7.2 (LI)		0.6 (LI+MR) 0.6 (LI)			7.4 (LI+MR) 7.4 (LI)	0.8 (LI+MR) 1.2 (LI)		15.0 (LI+MR) 15.0 (LI)	2.7 (LI+MR) 2.6 (LI)	Nutritional		LI (Life Intervention) vs LI+ MR (meal replacement : breakfast replaces by a liquid formula, Glucerna SR powder in 200mL of warm water))	Randomized parallel study		4 wks	twice 72h	CGMS	Intra LI+MR group: FPG (p<0.05), HbA1c (p<0.05), PPBG (p<0.05), SD (p<0.001), CV (p<0.001), MAGE (p<0.001) decreased and TIR70-180 (p<0.05) increased. Intra LI group: FPG (p<0.05), HbA1c (p<0.05), PPBG (p<0.05), MAGE (p=0.032) decreased and TIR70-180 (p<0.05) increased. Inter LI+MR vs LI groups: SD (p=0.005), CV(p=0.002), MAGE (p=0.016) were lower in LI+MR group.
54	Luo, Y., Ni, W.-J., Ding, B., (...), Ma, J.-H., Zhu, J.	Efficacy Comparison of Preprandial and Postprandial Prandilin 25 Administration in Patients with Newly Diagnosed Type 2 Diabetes Using a Continuous Glucose Monitoring System	2019	Diabetes Ther	97	85	56.3		10.9			51/34	24.7		3.0						< 6 mths			Drug naive	Diabetes retinopathy (n=1). Diabetes nephropathy (n=4). Hypertension (n=41). Hyperlipidemia (n=48). CAD (n=7)	10.6		1.5			11.8	2.7				Pharmacological	Biguanide + insulin (short-acting)	Prandilin 25 in preprandial administration (+ Metformin) vs Prandilin 25 in postprandial administration (+ Metformin)	Single-center, self-controlled comparative clinical trial.	87.63	2 days	twice 24h	CGMS	No significant differences for all parameters between Prandilin pre and postprandial	No randomisation for treatments
55	Li, L.-Q., Yao, M.-Y., Ma, J.-X., Xue, P., Li, Y.-K.	Continuous subcutaneous insulin infusion combined with liraglutide reduced glycemic variability and oxidative stress in type 2 diabetes mellitus: A study based on the flash glucose monitoring system	2019	Endocr J	68	30 (Continuous Subcutaneous Insulin Infusion (CSII)) 30 (Continuous Subcutaneous Insulin Infusion (CSII)+ Liraglutide (L))		46.0 (CSII) 50.0 (CSII+L)			42.5-59 (CSII) 42.5-66 (CSII+L)	27/3 (CSII) 23/7 (CSII+L)		29.7 (CSII) 27.3 (CSII+L)			26.3-30.0 (CSII) 25.9-28.7 (CSII+L)							Drug naive	Peripheral vascular disease : 26.7% (CSII) 40.0% (CSII+L). Peripheral neuropathy : 23.3 (CSII) 13.3 (CSII+L). Retinopathy : 6.7% (CSII) 16.7% (CSII+L). Microalbuminuria : 16.7% (CSII) 13.3% (CSII+L)		11.2 (CSII) 10.4 (CSII+L)			9.3-12.8 (CSII) 10.3-11.8 (CSII+L)	13.0 (CSII) 13.5 (CSII+L)	1.9 (CSII) 2.1 (CSII+L)				Pharmacological	Insulin (short-acting) vs insulin (short-acting) + GLP1 RA	CSII alone vs CSII + liraglutide	Parallel randomized prospective study	88.24	2 wks	2 wks	FGMS	Inter CSII+L vs CSII groups: TIR70-180 was higher and TIR>180, TIR>250, TIR>400, MBG (p<0.05), HbA1c (p<0.05), SD (p<0.05), IQR50 (p<0.05), LAGE (p<0.05), MODD (p<0.05) were lower in CSII+L. No differences for TIR<70, TIR<60, TIR<50, CV and MAGE between groups. Intra groups : SD, CV, IQR, LAGE, MAGE, MODD decreased in CSII and in CSII+L.
56	Kim, N.H., Kim, D.-L., Kim, K.J., (...), Baik, S.H., Kim, S.G.	Effects of vildagliptin or pioglitazone on glycemic variability and oxidative stress in patients with type 2 diabetes inadequately controlled with metformin monotherapy: A 16-week, randomised, open label, pilot study	2017	Endocrinol Metab	31	14 (Vilagliptin (V)), 11 (Pioglitazone (P))	59.9 (V) 52.1 (P)		10.2 (V) 11.1 (P)			9/5 (V) 4/7 (P)	25.8 (V) 27.4 (P)		2.7 (V) 4.3 (P)									Metformin monotherapy at stable dose (≥1.000mg/d)		7.2 (V) 7.4 (P)		0.2 (V) 0.4 (P)			137.5 mg/dL (V) 133.0 mg/dL (P)	14.4 (V) 15.6 (P)				Pharmacological	DPP4I vs TZD	Vildagliptin (V) vs Pioglitazone (P)	Open label, randomised, active-controlled, pilot trial	80.65	16 wks	twice 3 days	CGMS	Intra V group: FPG (p=0.011), HbA1c (p=0.001), MBG (p=0.001), SD (p=0.026) and MAGE (p=0.046) decreased. Intra P group: no changes for FPG, SD and MAGE. HbA1c (p=0.005) and MBG (p=0.012) decreased.	Only intra-group comparison
57	Karstoft, K., Clark, M.A., Jakobsen, I., (...), Solomon, T.P.J., Ried-Larsen, M.	The effects of 2 weeks of interval vs continuous walking training on glycaemic control and whole-body oxidative stress in individuals with type 2 diabetes: a controlled, randomised, crossover trial	2017	Diabetologia	14	14	65			2		11/3						96.8 (Control (CON)) 97.7 (Continuous Walking Training (CWT)) 97.0 (Interval Walking Training (IWT))		4.7 (CON) 4.6 (CWT) 4.6 (IWT)	9		1	Metformin (n=14), SU (n=3), GLP1 agonist (n=3)		6.6 (CON) 6.7( (CWT) 6.6 (IWT)			0.3 (CON, CWT, IWT)		7.2 (CON) 7.4 (CWT) 7.8 (IWT)		0.4 (CON) 0.5 (CWT) 0.4 (IWT)			Physical activity		Short term interval walking training (IWT) vs continuous walking training (CWT) vs control (CON)	Randomized cross-over trial	99	6 weeks (3 periods of 2 wks)	twice 24h each 2 weeks	CGMS	Intra CON and CWT groups: no differences in GV parameters, HbA1c and FBG. Intra IWT group: Max gly (p<0.05) and MAGE (p<0.05) decreased but no changes in HbA1c or FBG. Inter CON vs IWT groups: FBG (p=0.04), MBG (p=0.04), Max Gly (p=0.01), TIR>180 (p=0.03) and MAGE (p=0.01) were lower in IWT
58	Yin, T.-T., Bi, Y., Li, P., (...), Feng, W.-H., Zhu, D.-L.	Comparison of Glycemic Variability in Chinese T2DM Patients Treated with Exenatide or Insulin Glargine: A Randomized Controlled Trial	2018	Diabetes Ther.	39	19 (Exenatide (E)) 20 (Insulin Glargine (IG))	46.7 (E) 49.5 (IG)			2.3 (E) 2.2 (IG)		12/7 (E) 10/10 (IG)	28.0 (E) 27.1 (IG)			0.5 (E) 0.5 (IG)		80.4 (E) 74.8 (IG)	2.4 (E) 2.0 (IG)		6.4 (E) 4.4 (IG)	1.0 (E) 0.7 (IG)		Metformin		8.0 (E) 8.4 (IG)			0.2 (E) 0.2 (IG)		8.7 (E) 8.8 (IG)		0.5 (E) 0.5 (IG)			Pharmacological	GLP1 RA vs Insulin (long-acting)	Exenatide (E) vs Insulin Glargine (IG) treatment	Prospective, randomized, and parallel-design trial	86.67	16 wks	twice 3 days	CGMS	Intra E group: FBG (p=0.002), HbA1c (p<0.001), MBG (p<0.001), SD (p=0.001), MAGE (p=0.001), LAGE (p=0.004), CONGA (p<0.001), TIR>180 (p=0.008) decreased. No changes for MODD and TIR>140. Intra IG group: FBG (p=0.007), HbA1c (p<0.001), MBG (p=0.007), MAGE (p=0.001), CONGA (p=0.015), TIR>180 (p=0.024), TIR>140 (p=0.03) decreased. No changes for MODD, SD, LAGE. Inter E vs IG groups: SD was lower in …
59	Tsujino, D., Nishimura, R., Onda, Y., (...), Ando, K., Utsunomiya, K.	Biphasic insulin aspart-30 reduces glycemic variability to a greater degree than insulin detemir: A randomized controlled trial of once-daily insulin regimens using continuous glucose monitoring	2018	J Diabetes Investig	30	14 (Insulin Detemir (D)) 16 (Insuline Aspart-30 (A))	60.9 (D) 59.0 (A)		6.8 (D) 10.9 (A)			9/5 (D) 11/5 (A)	24.4 (D) 26.6 (A)		3.6 (D) 4.0 (A)									Insulin-naïve, monotherapy or combination therapy with metformin (79% D, 94% A), SU (93% D, 100% A) or TZD (50% D, 56% A)		8.6 (D) 8.9 (A)		0.4 (D) 0.5 (A)								Pharmacological	Insulin (long-acting) vs Insulin (rapid-acting)	Insulin determir (D) vs Biphasic insulin aspart-30 (A)	Parallel randomized controlled trial		at least 2 months of treatment	1 day	CGMS	Inter D vs A group: no differences in HbA1c, MBG, SD, MIME∆G. CV (p=0.015), MAGE (p=0.021), MIME∆Tbreakfast (p=0.044) were lower in A (tendency for TIR<70 (p=0.055)).
60	Frías, J.P., Nakhle, S., Ruggles, J.A., (...), Zhou, R., Strange, P.	Exenatide once weekly improved 24-hour glucose control and reduced glycaemic variability in metformin-treated participants with type 2 diabetes: a randomized, placebo-controlled trial	2017	Diabetes Obes Metab	116	60 (Exenatide (E)) 56 (Placebo (P))	55 (E) 56 (P)		11 (E) 10 (P)			33/27 (E) 32/24 (P)	32.0 (E) 31.6 (P)		6.2 (E) 5.4 (P)			90.5 (E) 90.0 (P)	19.3 (E) 19.1 (P)		9 (E) 10 (P)	6 (E) 8 (P)		Metformin		8.2 (E) 8.0 (P)		1.1 (E) 0.9 (P)			9.9 (E) 9.3 (P)	2.8 (E) 3.0 (P)		12.3 (E) 12.3 (P)	2.9 (E) 2.9 (P)	Pharmacological	GLP1 RA vs Placebo	Exenatide 2.0 mg (E) vs Placebo (P)	Double-blind, placebo-controlled, parallel, randomized trial	87.07	10 weeks	three times 7 days (baseline, week 4 and week 10) but only 1 day analysed	CGMS	Inter E vs P groups: MBG, FPG, PPBGbreakfast were lower at wk 4 (p<0.001) and 10 (p<0.001) in E. MAGE, SD and HbA1c were lower at week 10 (p<0.001) in E. TIR70-180 was higher and TIR>180 was lower at wk 4 (p<0.001) and 10 (p<0.001) in E. No differences for CV and TIR<70.
61	Garg, R., Schuman, B., Hurwitz, S., Metzger, C., Bhandari, S.	Safety and efficacy of saxagliptin for glycemic control in non-critically ill hospitalized patients	2017	BMJ Open Diabetes Res Care	74	33 (Saxagliptin (S)) and 20 for CGMS data (S) 33 (basal-bolus Insulin (I)) and 16 for CGMS data (I)	69 (S) 67 (I)		10 (S) 10 (I)			13/20 (S) 17/16 (I)	34.5 (S) 32.6 (I)		12.2 (S) 6.5 (I)			97.7 (S) 92.4 (I)	32.9 (S) 21.2 (I)		7.5 (S and I)	8.5 (S) 5.8 (I)		Drug naive (24%S, 15%I), metfomin (67%S, 55%I), SU (6%S, 30% I), other (3%S, 0%I)		6.6 (S) 6.5 (I)		0.5 (S and I)								Pharmacological	DPP4I vs Insulin (rapid and long-acting)	Saxagliptin (S) vs Basal-bolus Insulin (I)	Open-label, randomized controlled clinical trial	89.19 (48.65 for CGMS data)	6 days	6 days	CGMS	Inter S vs I groups: SD (p=0.03) and MAGE (p=0.05) were lower in S. No changes for CONGA	Non inferiority trial
62	Jendle, J., Testa, M.A., Martin, S., Jiang, H., Milicevic, Z.	Continuous glucose monitoring in patients with type 2 diabetes treated with glucagon-like peptide-1 receptor agonist dulaglutide in combination with prandial insulin lispro: an AWARD-4 substudy	2016	Diabetes Obes Metab	144 (Sub analysis of AWARD-4 cohort of 884 patients)	42 (Dulaglutide 1.5mg (D1.5)), 50 (Dulaglutide 0.75 (D0.75)), 52 (insulin Glargine (G))	58.6 (D1.5) 59.4 (D0.75) 61.4 (G)		10.3 (D1.5) 9.5 (D0.75) 9.9 (G)			27/15 (D1.5) 30/20 (D0.75) 35/17 (G)	33.1 (D1.5) 32.7 (D0.75) 32.8 (G)		5.4 (D1.5) 5.1 (D0.75) 5.0 (G)			95.2 (D1.5) 94.4 (D0.75) 94.7 (G)	18.5 (D1.5) 17.1 (D0.75) 20.6 (G)		13.5 (D1.5) 13.5 (D0.75) 14.3 (G)	6.7 (D1.5) 7.8 (D0.75) 7.9 (G)				8.9 (D1.5) 8.4 (D0.75) 8.5 (G)		1.3 (D1.5) 1.0 (D0.75) 1.1 (G)								Pharmacological	GLP1 A vs GLP1 A vs Insuline (long-acting)	Dulaglutide 1.5mg (D1.5) vs Dulaglutide 0.75 (D0.75) vs insulin glargine (G)	Substudy of the AWARD-4 randomized trial	56.25 for CGMS data	52 wks	3 days at wk 0, 13, 26 and 52	CGMS	Intra groups: MBG, HbA1c, TIR>180, TIR>250, SD, MODD, MAGE decreased in all groups but no differences between groups. TIR70-140 and TIR70-180 increased in all groups. SD, MODD and MAGE decreased in all groups. Inter D1.5 vs G groups: no differences for MBG, HbA1c, TIR>180, TIR>250, MAGE and TIR70-140. TIR70-180 (p<0.05) was higher in D1.5, SD (p<0.05) and MODD (p<0.05) were lower in D1.5.
63	Zhou, J., Zheng, F., Guo, X., (...), Mo, Y., Jia, W.	Glargine insulin/gliclazide MR combination therapy is more effective than premixed insulin monotherapy in Chinese patients with type 2 diabetes inadequately controlled on oral antidiabetic drugs	2015	Diabetes Metab Res Rev	105	52 (Insulin Glargine/Gliclazide Combination (C)) 49 (premixed Insulin Monotherapy (M)	55.5 (C) 54.5 (M)		5.9 (C) 6.9 (M)			27/24 (C) 26/27 (M)	24.6 (C) 23.8 (M)		2.3 (C) 3.1 (M)			67.1 (C) 65.1 (M)	10.2 (C) 11.6 (M)		95.9 mths (C) 100.6 mths (M)	52.4 (C) 90.6 (M)		Single OAD		8.5 (C) 8.6 (M)		0.7 (C) 0.8 (M)			10.5 (C) 10.2 (M)	2.0 (C) 2.2 (M)				Pharmacological	Insulin (long-acting) + SU vs Insuline (short+intermédiate-acting)	Combination therapy : Insulin Glargine + Gliclazide (C) vs Premixed insulin monotherapy (M)	Multicenter, randomized, parallel-group clinical trial,	96.19	12 wks	twice 3d (wk 0 and wk 12)	CGMS	Intra groups: HbA1c, FBG, MBG decreased in M (p<0.001) and C (p<0.001).No differences for MAGE and SD. Inter C vs M groups: HbA1c (p=0.0308) and FBG (p=0.003 were lower in C. No differences for MAGE, SD and MBG.
29	Farabi, S.S., Carley, D.W., Smith, D., Quinn, L.	Impact of exercise on diurnal and nocturnal markers of glycaemic variability and oxidative stress in obese individuals with type 2 diabetes or impaired glucose tolerance	2015	Diab Vasc Dis Res	37	20 (Control (CON)) 17 (Type 2 Diabetes +Impaired Glucose Tolerance (T2D))	43.5 (CON) 46.5 (T2D)		10.4 (CON) 6.1 (T2D)			5/15 (CON) 3/14 (T2D)	34.8 (CON) 36.9 (T2D)		3.3 (CON) 3.8 (T2D)						< 7y					5.1 (CON) 6.4 (T2D)		0.4 (CON) 0.9 (T2D)								Physical activity		Single 30-min bout of moderate-intensity exercise or a sedentary behaviour	Randomized cross sectional study		6 days	3 days twice	CGMS	Inter CON vs T2D groups: CONGA2 (p=0.005) was lower after exercice in T2D. Intra group: CONGA2 was significantly decreased in the exercise group (p=0.039). No differences for SD.	IGT were intended to be included in the control group. But IGT was determined during after Oral Glucose Load
64	Yamazaki, M., Hasegawa, G., Majima, S., (...), Fukui, M., Nakamura, N.	Effect of repaglinide versus glimepiride on daily blood glucose variability and changes in blood inflammatory and oxidative stress markers	2014	Diabetol Metab Syndr	10	9	68.0			6.5		7/2	24.7			3.7		64.3 (Glimepiride (Gl)) 64.2 (Repaglinide (Re))		12.7 (Gl) 12.3 (Re)	18.3		12.8	Glimepiride monotherapy		7.0			0.2		7.8 (Gl) 7.7 (Re)		1.9 (Gl) 1.5 (Re)			Pharmacological	Glinide vs SU	Repaglinide (Re) vs Glimepiride (Gl)	Cross sectionnal study but not randomized : sequence Gl then Re	90	12 weeks	twice 3 days at baseline and week 12	CGMS	Intra Re group: no differences for HbA1c, FBG, Max gly, Min gly, SD, MBG, TIR<70. MAGE and TIR>250 decreased (p<0.05)	No randomisation : effects of Repaglinide after Glimepiride treatment
65	Monnier, L., Dejager, S., Serusclat, P., (...), Quéré, S., Guerci, B.	Vildagliptin versus sitagliptin in add-on to metformin: Are they equivalent? Results of the OPTIMA study | [Vildagliptine versus sitagliptine en addition à la metformine: Sont-elles équivalentes? Résultats de l'étude OPTIMA]	2014	Médecine des Maladies Métaboliques	38	16 (Sitagliptin (S)) 14 (Vildagliptin (V))	56.3		11.8			21/17	31.0		4.5			86.3	13.4		6.9	6.4		Metformin alone	At least 1 diabetic complication 36.8%	7.13		0.41								Pharmacological	DPP4I	Vildagliptin (V) vs Sitagliptin (S)	Multicenter,open, randomized, prospective study	78.95	8 weeks	twice 3 days (baseline and week 8)	CGMS	Intra V group: MAGE (p<0.001), SD (p=0.005), TIR<140 (p=0.02), HbA1c (p<0.001) decreased, TIR70-140 (p=0.02) increased. Intra S group: MAGE (p<0.001), SD (p=0.005) decreased. No differences for MODD. Inter V vs S groups: no differences for MAGE, SD, MODD, TIRs, HbA1c.
30	Bao, Y.-Q., Zhou, J., Zhou, M., (...), Lu, H.-J., Jia, W.-P.	Glipizide controlled-release tablets, with or without acarbose, improve glycaemic variability in newly diagnosed Type 2 diabetes	2010	Clin Exp Pharmacol Physiol	46	20 (Glipizide monotherapy (MG)) 20 (Gliplizide + Acarbose combination therapy (CTG))	52.6 (MG) and 54.7 (CTG)					21/19	25.5 (MG) and 25.3 (CTG)		3.0 (MG) and 3.3 (CTG)						Newly diagnosed			Drug naive		7.9 (MG) and 8.0 (CTG)		0.8 (MG) and 0.8 (CTG)			7.9 (MG) and 8.0 (CTG)	1.4 (MG) and 1.5 (CTG)		15.4 (MG) 16.9 (CTG)	3.2 (MG) 2.7 (CTG)	Pharmacological	SU vs SU + α-GSD	Glipizide monotherapy (MG) vs Gliplizide + Acarbose combination therapy (CTG)	Randomized, parallel, open-label active-comparator trial	86.99	8 weeks	twice 3 days (baseline and week 8)	CGMS	Intra MG group: FPG, PPBG, HbA1c, MBG, MAGE decreased (p<0.01). No differences in MODD. Intra CTG group: FPG, PPBG, HbA1c, MBG, MAGE and MODD decreased (p<0.01). Inter MG vs CTG groups: MODD, MAGE and MBG were lower in CTG (p<0.05).
66	Bao, Y.-Q., Zhou, M., Zhou, J., (...), Lu, H.-J., Jia, W.-P.	Relationship between serum osteocalcin and glycaemic variability in Type 2 diabetes	2011	Clin Exp Pharmacol Physiol	59	59	55		9.1			29/30	24.8	3.0							40 newly diagnosed			40 drug naive and 19 on SU+metformin		8.3		1.0			8.8	2.3				Pharmacological	SU vs SU + α-GSD vs Insulin + biguanide	Sulphonylurea (S) vs Sulphonylurea+α-glucosidase I. (SA) vs Insulin+metformin (IM)	Prospective study		8 weeks	twice 3 days (baseline and week 8)	CGMS	Intra groups: HbA1c, FPG, MBG, MAGE, SD decreased after intervention in all groups (p<0.001).
67	Henry, RR., Strange, P., Zhou, R., Pettus, J., Shi, L., Zhuplatov, SB., Mansfield, T., Klein, D., Katz, A.	Effects of Dapagliflozin on 24-Hour Glycemic Control in Patients with Type 2 Diabetes: A Randomized Controlled Trial	2018	Diabetes Technol Ther	100	48 (Dapagliflozin (D)), 49 (Placebo (P))	56.9 (D) 56.8 (P)		7.1 (D) 9.7 (P)			26/24 (D) 25/25 (P)	34.3 (D) 33.2 (P)		5.9 (D) 5.6 (P)			96.5 (D) 96.0 (P)	23.5 (D) 20.0 (P)		10.5 (D) 12.3 (P)	6.0 (D) 7.4 (P)		Metformin (n=48 (23(D), 25(P)) or insulin with or without up to 2 OAD (n=52 (27 (D), 25 (P))		8.3 (D) 8.4 (P)		0.8 (D) 0.8 (P)			163.6 mg/dL (D) 170.3 mg/dL (P)	69.4 (D) 57.0 (P)		223.3 mg/dL (D) 231.5 mg/dL (P)	58.4 (D) 46.4 (P)	Pharmacological	SGLT2I vs Placebo	Dapagliflozin (D) vs Placebo (P)	Randomized double-blind placebo-controlled multicenter parallel study	97	4 weeks	twice 7 days (baseline and week 4)	CGMS	Inter D vs P groups: PPBG (p<0.001), FBG (p<0.001), HbA1c (p=0.024), MBG (p<0.001), HBGI (p=0.005), MAGE (p=0.01), SD (p=0.037) were lower in D. TIR70-140 (p<0.001) was higher in D. No differences for CV.	Comparison of 24-h MG within the individual strata (metformin vs insulin): D vs P in metformin group: decrease of 24-h MG (p<0.001). No changes in the insulin group (p=0.153)
68	Pratley, RE., Rosenstock, J., Heller, SR., Sinclair, A, Heine, RJ., Kiljański, J., Brusko, CS., Duan, R., Festa, A.	Reduced Glucose Variability With Glucose-Dependent Versus Glucose-Independent Therapies Despite Similar Glucose Control and Hypoglycemia Rates in a Randomized, Controlled Study of Older Patients With Type 2 Diabetes Mellitus	2018	J Diabetes Sci Technol	47 (Sub analysis of IMPERIUM project)	26 (Strategy A) 20 (Strategy B)	69.2 (A) 71.0 (B)		4.3 (A) 4.6 (B)			16/10 (A) 13/8 (B)	29.4 (A) 29.2 (B)		4.9 (A) 4.8 (B)									Metformin (n=24 A, n=17 B)), DPP4I (n=23 A, n=11 B), SU (n=0 A, n=19 B), TZD (n=19 A, n=2 B), GLP1 agonist (n=4 A, n=0 B), Insulin glargine (n=0 A, n=2 B)		8.5 (A) 8.3 (B)		1.0 (A) 0.7 (B)			158 mg/dL (A) 160 mg/dL (B)	38 (A) 38 (B)				Pharmacological	Non SU OAM + GLP1 RA vs SU + Insulin glargine (long-acting)	Strategy A : non sulfonylurea OAD+GLP1 receptor agonist vs Strategy B : sulfonylurea+insulin glargine	Substudy of a randomized, multinational, open-label, in-label, active-controlled, parallel group study		24 weeks	twice 72h at baseline and veek 24	CGMS	No differences for any parameters between groups.	Strategy A was associated with lower within-day (p=0.046) and between-day (p=0.038) BG variability at week 24 (secondary analysis)
69	Vianna, AGD., Lacerda, CS., Pechmann, LM., Polesel, MG., Marino, EC., Faria-Neto, JR.	A randomized controlled trial to compare the effects of sulphonylurea gliclazide MR (modified release) and the DPP-4 inhibitor vildagliptin on glycemic variability and control measured by continuous glucose monitoring (CGM) in Brazilian women with type 2 diabetes	2018	Diabetes Res Clin Pract	42	19 (Vildagliptin (V)) 18 (Glicalzide MR (G))	62.5 (V) 61.0 (G)		6.4 (V) 5.3 (G)			0/21 (V) 0/21 (G)	31.7 (V) 33.8 (G)		5.8 (V) 6.7 (G)			77.3 (V) 82.7 (G)	15.7 (V) 20.1 (G)					Metformin		7.3 (V) 7.3 (G)		0.6 (V) 0.6 (G)			8.1 (V) 8.1 (G)	1.3 (V) 1.7 (G)		8.7 (V) 8.2 (G)	2.8 (V) 3.3 (G)	Pharmacological	DPP4I vs SU	Vildagliptin (V) vs Gliclazide (G)	Open-label, randomized study	88.09	24 weeks	twice 48h at baseline and veek 24	CGMS	Intra V group: MAGE (p=0.007), SD (p=0.007), MODD (p=0.039), HbA1c (p=0.006) decreased. No changes in CV, CONGA1, TIR70-180, TIR>180, TIR<70. Intra G group: MAGE (p=0.034), TIR>180 (p=0.029), FBG (p=0.010), HbA1c (p=0.002) decreased and TIR70-180 (p=0.038) increased. No changes in CV, CONGA1, TIR<70, SD, MODD. No differences between groups.
70	Kim, G., Oh, S., Jin, SM., Hur, KY., Kim, JH., Lee, MK.	The efficacy and safety of adding either vildagliptin or glimepiride to ongoing metformin therapy in patients with type 2 diabetes mellitus	2017	Expert Opin Pharmacother	34	17 (Vidlagliptin (V)), 17 (Glimepiride (G))	55.6 (V) 56.3 (G)		8.4 (V) 5.7 (G)			10/7 (V) 10/7 (G)	26.6 (V) 25.2 (G)		2.6 (V) 3.9 (G)						5.6 (V) 6.6 (G)	5.3 (V) 4.8 (G)		Metformin		7.6 (V) 7.5 (G)		0.7 (V) 0.5 (G)			7.6 (V) 7.5 (G)	2.0 (V) 1.0 (G)				Pharmacological	DPP4I vs SU	Vildagliptin vs Glimepiride	Randomized, open-label, parallel study	87.18	12 weeks	twice 3 days at baseline and week 12	CGMS	Intra V group: HbA1c (p<0.001), FBG (p<0.05), MBG (p<0.05), MODD (p<0.05), MAGE (p<0.001), TIR>180 (p<0.05) decreased and TIR70-180 (p<0.05) increased. Intra G group: HbA1c (p<0.001), MBG (p<0.05), Min Gly (p<0.001) decreased. Inter V vs G groups: MAGE (p=0.031) and MODD (p=0.044) were lower in V.
71	Park, KS., Kwak, S., Cho, YM., Park, KS., Jang, HC., Kim, SY., Jung, HS.	Vildagliptin reduces plasma stromal cell-derived factor-1α in patients with type 2 diabetescompared with glimepiride	2017	J Diabetes Investig	18	18	60.0		9.6			5/11	25.5		4.1						7.4	5.2		Metformin	Hypertension 60%, diabetic retinopathy 13%	8.4		0.9			9.6	1.4				Pharmacological	DPP4I vs SU	Vildagliptin (V) vs Glimepiride (G)	Randomized, prospective open-labeled and crossover trial	88.89	24 weeks (twice 12 wks)	twice 48h (baseline and week 12)	CGMS	Intra G group: FBG (p<0.05), HbA1c (p<0.01), log(MBG) (p<0.05), log(MAGE) (p<0.05), log(SD) (p<0.05), TIR<79 (p<0.05) decreased. No changes for CONGA6. Intra V group: FBG (p<0.05), HbA1c (p<0.01), log(MBG) (p<0.05), log(MAGE) (p<0.05), log(SD) (p<0.05), CONGA6 (p<0.05), TIR<79 (p<0.05) decreased. No differences between groups.
72	FLAT-SUGAR Trial Investigators. Probstfield, J.L., Hirsch, I.B., Davis, B.R., (...), Riddle, M., O'Brien, K.D.	Glucose Variability in a 26-Week Randomized Comparison of Mealtime Treatment With Rapid-Acting Insulin Versus GLP-1 Agonist in Participants With Type 2 Diabetes at High Cardiovascular Risk	2016	Diabetes Care	102	49 (Glipuline (G)) and 45 for CGMS data (G) 47 (Metformin + basal-bolus Insulin (BBI)) and 45 for CGMS data (BBI)	62					64/38	34					101.1 (G) 99.0 (BBI)	13.7 (G) 17.4 (BBI)		15			Run-in period of metformin and basal-bolus insulin for all subjects	32% with prior CV event. 18% with microalbuminria	7.9		0.3								Pharmacological	Insulin (rapid-acting) vs GLP1 RA + Insulin (rapid-acting)	Basal-bolus insulin (BBI) vs GLP1 receptor agonist+insulin (G)	Multicenter, randomized open-label study	94 (total) 90 (CGMS data)	26 weeks	twice 7 to 10 days (baseline and week 26)	CGMS	Inter G vs BBI groups: no differences in HbA1c, TIRs, SD, IQR, CONGA and MODD. CV (p=0.024) and MAGE (p=0.049) were lower in G.
73	Conget, I., Castaneda, J., Petrovski, G., Guerci, B., Racault, AS., Reznik, Y., Cohen, O., Runzis, S., de Portu, S., Aronson, R.; OpT2mise Study Group.	The Impact of Insulin Pump Therapy on Glycemic Profiles in Patients with Type 2 Diabetes: Data from the OpT2mise Study	2016	Diabetes Technol Ther.	331	168 ( (Continuous Subcutaneous Insulin Infusion (CSII)) and 108 for CGMS data (CSII) 163 (Multiple Daily Injection (MDI)) and 101 for CGMS data (MDI)	56.0		9.6			94/74 (CSII) 86/77 (MDI)		33.5 (CSII) 33.2 (MDI)	7.5 (CSII) 7.0 (MDI)						14.9 (CSII) 15.3 (MDI)	8.0		Insulin MDI		9.0		0.8								Pharmacological	Insulin (short-acting) vs Insulin (long and short-acting)	Continuous subcutaneous insulin infusion (CSII) vs Multiple daily injections (MDI)	Multicenter, international, randomized,controlled, parallel-group study	63	6 months	twice 6 days (baseline and month 6)	CGMS	Inter CSII vs MDI groups: HbA1c (p<0.001), MBG (p<0.01), TIR>180 (p<0.001) were lower in CSII and TIR70-180 (p=0.0002) was higher in CSII. No differences for TIR<70, SD, MAGE, CONGA.	Multicentric study: 36 centers in Canada, Europe, Israel, SouthAfrica, and the United States
74	Tay, J., Luscombe-Marsh, ND., Thompson, CH., Noakes, M., Buckley, JD., Wittert, GA., Yancy, WS Jr., Brinkworth, GD.	Comparison of low- and high-carbohydrate diets for type 2 diabetes management: a randomized trial	2015	Am J Clin Nutr	115	41 (Low-Carbohydrates (LC)) 37 (High-Carbohydrates (HC))	58		7			37/21 (LC) 29/28 (HC)	34.6		4.3			101.7 (LC) 101.6 (HC)	14.4 (LC) 15.8 (HC)		8	6		Insulin (10% LC, 11% HC), metformin (79% LC, 72% HC), SU (34% LC, 28% HC), TZD (5% LC, 5% HC), GLP1 agonists (2% LC, 2% HC), DPP4I (2% LC, 4% HC)		7.3		1.1			7.8 (LC) 8.4 (HC)	2.1 (LC) 2.1 (HC)				Nutritional		Hypocaloric low carbohydrate, high unsaturated fat, low saturated fat diet (LC) vs energy matched high carbohydrate, low fat diet (HC)	Randomized controlled trial	68	52 wks	3 periods of 48h (baseline, week 24, week 52)	CGMS	Inter LC vs HC groups: CONGA1 (p=0.003), CONGA4 (p=0.02), TIR>180 (p=0.049) were lower in LC. No differences in HbA1c, FPG, Max gly, Min gly, MAGE, SD, TIR70-180.
75	Baek, JH., Jin, SM., Kaku, K., Jung, JA., Kim, JR., Ko, JW., Kim, MJ., Lee, SY., Huh, WS., Kim, JH.	Efficacy of mitiglinide and sitagliptin, alone or in combination, on postprandial excursion and glycemic variability assessed by continuous glucose monitoring: a post hoc analysis with single-day treatment	2015	Expert Opin Pharmacother	26	24	58		8			18/6	23.9		2.5						6.1	3.4		Drug-naïve : 21. Previous medication (stopped 1 year before the study) : pioglitazone, metfomin		7.3		0.6			141 mg/dL	22				Pharmacological	Glinide vs DPP4I vs Glinide + DPP4I	Mitiglinide alone (Ma) vs Sitagliptin alone (Sa) vs Mitiglinide + Sitagliptin (MS)	Post hoc analysis of a single-center, randomized, open-label, single-dose, three-way crossover prospective clinical trial	92.31	3 periods of 1d	3 periods of 2 days	CGMS	Intra Sa group: only MBG (p=0.007) decreased. Intra Ma group: MAGE (p<0.001), SD (p<0.001), CV (p<0.001), MBG (p<0.001) decreased but no changes for TIR70-140. Intra SM group: MAGE (p<0.001), SD (p<0.001), CV (p<0.001), MBG (p<0.001) decreased but no changes for TIR70-140. Inter Sa vs Ma groups: MAGE (p=0.001), SD (p=0.044), CV (p=0.047) were lower in Ma. Inter Sa vs MS groups: MAGE (p=0.005), SD…
76	Ando, K., Nishimura, R., Seo, C., Tsujino, D., Sakamoto, M., Utsunomiya, K.	Comparing postprandial efficacy in type 2 diabetic patients receiving mitiglinide and sitagliptin by using continuous glucose monitoring: a pilot study	2014	Expert Opin Pharmacother	11	11	58		12				25.2 (Mitiglinide (M)) 26.2 (Sitagliptin (S))		3.3 (M) 2.7 (S)						8.0	5.9		Glinide +/- metformin, TZD, drug-naïve		7.3 (M) 7.3 (S)		0.8 (M) 1.0 (S)								Pharmacological	Glinide vs DPP4I	Mitiglinide (M) vs Sitagliptin (S)	Randomized cross over pilot study		2 periods of 1 month	twice 4 days. Only 1 day (D3) used for analysis	CGMS	No differences between groups for MAGE, SD, Min gly, Max gly, MBG.
77	Bergenstal, RM., Rosenstock, J., Bastyr, EJ., Prince, MJ., Qu, Y., Jacober, SJ.	Lower glucose variability and hypoglycemia measured by continuous glucose monitoring with novel long-acting insulin LY2605541 versus insulin glargine	2014	Diabetes Care	76 (Sub group of a larger cohort)	51 (long-acting insulin LY2605541 (LY)) 25 (Insulin Glargine (GL))	60		9			32/19 (LY) 15/10 (GL)	33.0 (LY) 32.5 (GL)		5.6 (LY) 6.1 (GL)			96.8 (LY) 91.0 (GL)	20.8 (LY)20.1 (GL)		12.2 (LY) 13.1 (GL)	7.1 (LY) 8.0 (GL)		Metformin and/or SU in combination with insulin		7.7 (LY) 7.7 (GL)		1.1 (LY) 1.1 (GL)			141 mg/dL (LY) 136 mg/dL (GL)	38 (LY) 44 (GL)				Pharmacological	Insulin (long-acting)	Long-acting basal insulin analog LY2605541 (LY) vs Insuline glargine (GL)	Randomized,open-label, multinational, parallel, three-arm, phase II study		12 weeks	three time 3 days (week 0, 6, 12)	CGMS	Inter LY vs GL groups: no differences in HbA1c, MBG, FBG and 24hSD. TIR<70 night (p=0.02), TIR<50 night (p=0.05),TIR<70 24h (p=0.01), LGBI (p=0.01), Sddaytime (0.04) were lower in LY.
78	Kim, HS., Shin, JA., Lee, SH., Kim, ES., Cho, JH., Son, HY., Yoon, KH.	A comparative study of the effects of a dipeptidyl peptidase-IV inhibitor and sulfonylurea on glucose variability in patients with type 2 diabetes with inadequate glycemic control on metformin	2013	Diabetes Technol Ther.	33	17 (Glimepiride (G)) 16 (Sitagliptin (S))	55.8 (G) 59.6 (S)		6.6 (G) 6.7 (S)			7/10 (G) 12/4 (S)	25.9 (G) 25.2 (S)		3.4 (G) 2.2 (S)						5.9 (G) 4.8 (S)	4.2 (G) 5.2 (S)		Metformin		7.3 (G) 7.0 (S)		0.4 (G) 0.5 (S)								Pharmacological	DPP4I vs SU	Sitagliptin (S) vs Glimepiride (G)	Randomized double blind-labeled prospective design	97.06	4 weeks	twice 3 days (baseline and week 4)	CGMS	Intra G group: HbA1c (p<0.001), MBG (p<0.001) decreased. No changes in MAGE, SD, MIME∆G. Intra S group: HbA1c (p<0.001), MBG (p<0.001), MAGE (p<0.001), MIME∆G (breakfast, lunch, dinner, all meals) (p<0.05) decreased. No changes in SD. Inter G vs S groups: no differences for HbA1c.
79	Lin, SD., Wang, JS., Hsu, SR., Sheu, WH., Tu, ST., Lee, IT., Su, SL., Lin, SY., Wang, SY., Hsieh, MC.	The beneficial effect of α-glucosidase inhibitor on glucose variability compared with sulfonylurea in Taiwanese type 2 diabetic patients inadequately controlled with metformin: preliminary data	2011	J Diabetes Complications	51	20 (Metformin + Glibenclamide (G)) 20 (metformin + Acarbose (A))	53.9 (G) 51.5 (A)		8.5 (G) 8.0 (A)			10/10 (G) 13/7 (A)	25.6 (G) 26.4 (A)		3.7 (G) 2.9 (A)			66.9 (G) 71.9 (A)	12.9 (G) 9.1 (A)		7.0 (G) 5.7 (A)	4.8 (G) 4.2 (A)		1 or 2 OADs		8.7 (G) 8.2 (A)		1.6 (G) 0.8 (A)								Pharmacological	Run-in of Metformin and addition of α-GSD vs SU	Metformin + Acarbose (A) vs Metformin + Glibenclamide (G)	Bicenter, randomized, open-label study	78.43	16 weeks	twice 3 days (baseline and week 16)	CGMS	Intra G group: HbA1c (p<0.05), MBG (p<0.05), TIR<70 (p<0.05) decreased. No changes in TIR>180, SD, MODD, CONGA2, CONGA4, MAGE. Intra A group: HbA1c (p<0.05), MBG (p<0.05), TIR>180 (p<0.05), SD (p<0.05), MODD (p<0.05), CONGA2 (p<0.05), CONGA4 (p<0.05), MAGE (p<0.05) decreased. Inter G vs A groups: TIR>180 (p<0.05), SD (p<0.05), MODD (p<0.05), CONGA2 (p<0.05), CONGA4 (p<0.05), MAGE (p<0.05) were lo…
80	Irace, C., Fiorentino, R., Carallo, C., Scavelli, F., Gnasso, A.	Exenatide improves glycemic variability assessed by continuous glucose monitoring in subjects with type 2 diabetes	2011	Diabetes Technol Ther	12	6 (Exenatide (Ex)) 6 (Glimepiride (G))	58.5 (Ex) 59.3 (G)		5.7 (Ex) 6.6 (G)			3/3 (Ex) 3/3 (G)	31.0 (Ex) 32.3 (G)		1.9 (Ex) 4.0 (G)						10.2 (Ex) 9.3 (G)	5.1 (Ex) 5.5 (G)		Metformin		8.5 (Ex) 8.0 (G)		0.9 (Ex) 0.5 (G)			185.3 mg/dL (Ex) 153.8mg/dL (G)	20.7 (Ex) 36.0 (G)				Pharmacological	GLP1 RA vs SU	Exenatide (Ex) vs Glimepiride (G)	Pilot observational research study		16 weeks	twice 2 days (baseline, week 16)	CGMS	Intra Ex group: MG (p<0.05), SD (p<0.01), MAGE (p<0.05) decreased. No changes in HbA1c, FBG. Intra G group: no changes. Inter Ex vs G groups: MG (p<0.01) was lower in Ex. No changes in HbA1c, FBP.	No randomisation: recruitment first of the 6 T2D for exenatide, and then the 6 control (glimepiride). No ANOVA tests
81	Johnson, SL., McEwen, LN., Newton, CA., Martin, CL., Raskin, P., Halter, JB., Herman, WH.	The impact of continuous subcutaneous insulin infusion and multiple daily injections of insulin on glucose variability in older adults with type 2 diabetes	2011	J Diabetes Complications	107	53 (Continuous Subcutaneous Insulin Infusion (CSII)) and 17 for CGMS data (CSII), 54 (Multiple Daily Injections (MDI)) and 20 for CGMS data (MDI)	66 (CSII) 66 (MDI)		6.0 (CSII) 4.6 (MDI)			34/11 (CSII) 20/29 (MDI)	33.5 (CSII) 31.8 (MDI)		5.7 (CSII) 5.9 (MDI)						17.0 (CSII) 15.8 (MDI)	9.3 (CSII) 9.0 (MDI)		Insulin only (57) Insulin + OADs (34)		8.3 (CSII) 8.1 (MDI)		1.1 (CSII) 1.3 (MDI)								Pharmacological	Insulin (short-acting) vs Insulin (long and short-acting)	CSII vs MDI	Two-center, prospective, randomized, controlled clinical trial	91.59 (completed study) 34.58 (CGMS data)	12 months	three periods of 3 days (months 0, 6, 12)	CGMS	No differences between groups at 12 months but improvment (p<0.001) in each group for SD, MBG but not MAGE.
82	Zhou, J., Jia, W., Bao, Y., Ma, X., Lu, W., Li, H., Hu, C., Xiang, K.	Glycemic variability and its responses to intensive insulin treatment in newly diagnosed type 2 diabetes	2008	Med Sci Monit	69	23 for CGMS data	54		13			42/27	25.5		2.9									Drug-naïve		8.0		1.5			9.1	1.4		15.6	1.8	Pharmacological	Insulin (long and short-acting) vs Drug-naïve	MDI vs drug-naïve (DG)	Controlled study		2 to 3 weeks	twice 3 days	CGMS	Intra MDI group: MAGE (p<0.001), MODD (p<0.001) decreased. No changes in SD.
83	Kwak, SH., Hwang, YC., Won, JC., Bae, JC., Kim, HJ., Suh, S., Lee, EY., Lee, S., Kim, SY., Kim, JH.	Comparison of the effects of gemigliptin and dapagliflozin on glycaemic variability in type 2 diabetes: A randomized, open-label, active-controlled, 12-week study (STABLE II study)	2020	Diabetes Obes Metab	71	34 (Gemipliptin (G)) 36 (Dapagliflozin (D))	53.6 (G) 50.5 (D)		9.2 (G) 11.2 (D)			20/14 (G) 26/10 (G)	26.0 (G) 25.6 (D)		3.6 (G) 3.7 (D)						2.2 (G) 3.5 (D)	2.2 (G) 3.8 (D)		Metformin (17 (G), 23 (D)) or drug-naîve		7.9 (G) 7.9 (D)		0.9 (G) 0.7 (D)			149.6 mg/dL (G) 158.4 mg/dL (D)	32.2 (G) 36.5 (D)				Pharmacological	DPP4I vs SGLT2I	Gemigliptin (G) vs Dapagliflozin (D)	Randomized, blinded end point, multicentre clinical trial	94.37 (77.46 for the MAGE)	12 weeks	twice 72h (baseline, week 12)	CGMS	Intra G group: HbA1c (p<0.001), FBG (p<0.001), MAGE (p<0.001), MBG (p<0.001), SD (p<0.001), CV (p<0.05) decreased. Intra D group: HbA1c (p<0.001), FBG (p<0.001), MBG (p<0.001) decreased. No changes for MAGE, SD, CV. Inter G vs D groups: MAGE(p=0.002), SD (p=0.003), CV (p=0.001) were lower in G. No differences for HbA1c, FPG, MBG.
84	Sofizadeh, S., Imberg, H., Ólafsdóttir, A.F., (...), Tuomilehto, J., Lind, M.	Effect of Liraglutide on Times in Glycaemic Ranges as Assessed by CGM for Type 2 Diabetes Patients Treated With Multiple Daily Insulin Injections	2019	Diabetes Ther	124 (Sub-analysis of the FAS cohort population)	63 (Liraglutide (L)) and 52 for CGMS data (L) 59 (placebo (P)) and 47 for CGMS data (P)	64.4 (L) 64.1 (P)		8.2 (L) 7.1 (P)			33/19 (L) 31/16 (P)	33.8 (L) 33.3 (P)		4.2 (L) 3.9 (P)			99.7 (L) 99.9 (P)	13.5 (L) 14.8 (P)		17.4 (L) 17.5 (P)	7.0 (L) 8.3 (P)		MDI +/- metformin		8.9 (L) 9.0 (P)		1.1 (L) 1.1 (P)			9.5 (L) 9.3 (P)	2.9 (L) 2.7 (P)		11.7 (L) 11.5 (P)	3.0 (L) 3.0 (P)	Pharmacological	GLP1 RA vs Placebo	Liraglutide (L) vs Placebo (P)	Double-blind, placebo-controlled trial	79.84	24 weeks	three periods of 24h (baseline, week 12, week 24)	CGMS	Inter L vs P groups: HbA1c (p<0.0001), MBG (p<0.0001), SD (p=0.015), TIR>180 (p=0.001), TIR>250 (p=0.023) were lower in L. TIR70-140 (p<0.001), TIR70-180 (p<0.001) were higher in L. No differences in MAGE, TIR<70, TIR<50.
85	Nishimura, R., Osonoi, T., Koike, Y., Miyata, K., Shimasaki, Y.	A Randomized Pilot Study of the Effect of Trelagliptin and Alogliptin on Glycemic Variability in Patients with Type 2 Diabetes	2019	Adv Ther	27	13 (Trelagliptin (T)) 14 (Alogliptin (A))	62.8 (T) 62.7 (A)		10.1 (T) 7.6 (A)			7/6 (T) 10/4 (A)	25.5 (T) 23.7 (A)		3.0 (T) 2.4 (A)			66.5 (T) 64.2 (A)	14.1 (T) 9.6 (A)		5.6 (T) 6.2 (A)	4.5 (T) 4.7 (A)		Drug naive		7.3 (T) 7.2 (A)		0.6 (T) 0.3 (A)								Pharmacological	DPP4I	Trelagliptin (T) vs Alogliptin (A)	Randomized, open-label, parallel-group,exploratory study	100	29 days	2 periods (2 days at baseline and 7 days the last week )	CGMS	No statistics
86	Nomoto, H., Miyoshi, H., Sugawara, H., (...), Nakamura, A., Atsumi, T.	A randomized controlled trial comparing the effects of dapagliflozin and DPP-4 inhibitors on glucose variability and metabolic parameters in patients with type 2 diabetes mellitus on insulin	2017	Diabetol Metab Syndr.	36	14 (Dapagliflozin (D)) 15 (DPP-4 Inhibitors (DPP4I))	63.0 (D) 60.0 (DPP4I)		7.7 (D) 9.6 (DPP4I)			12/2 (D) 5/10 (DPP4I)	26.5 (D) 25.7 (DPP4I)		4.6 (D) 2.5 (DPP4I)						17.1 (D) 14.8 (DPP4I)	7.9 (D) 10.4 (DPP4I)		All under insulin and DPP4I. Metformin (n=10D, n=13DPP4I), SU (n=3D, n=3DPP4I), TZD (n=1D, n=2DPP4I), αGI (n=3D, n=1DPP4I)	Diabetic Retinopathy : 7.1% (D), 28.6% (DPP4I)	7.1 (D) 7.4 (DPP4I)		0.8 (D) 0.7 (DPP4I)								Pharmacological	DPP4I vs SGLT2I	DPP4 I vs Dapagliflozin (D)	Prospective, randomized, open-label controlled trial	80.56	12 weeks	2 periods of 3-5 days (baseline and week 12)	CGMS	Intra D group: increase of HbA1c (p<0.01). No differences in MAGE, SD and MBG. Intra DPP4I group and inter groups: no changes.
87	Carlson, A.L., Mullen, D.M., Mazze, R., (...), Richter, S., Bergenstal, R.M.	Evaluation of insulin glargine and exenatide alone and in combination: A randomized clinical trial with continuous glucose monitoring and ambulatory glucose profile analysis	2019	Endocr Pract.	60	17 (Glargine (G)) 16 (Exenatide (Ex)) 16 (Glargine+Exenatide (GE))	56.3		8.0			26/23	33.7		5.9						6.8	4.2		Naïve to insulin and GLP1 agonist, treated with metformin and/or SU		7.5 (G) 7.5 (Ex) 7.6 (GE)		0.4 (G) 0.5 (Ex) 0.7 (GE)								Pharmacological	Insulin (long-acting) vs GLP1 RA vs Insulin (long-acting) + GLP1 RA	Glargine (G) vs Exenatide (Ex) vs Glargine+Exenatide (GE)	Prospective, open-label, randomized, parallel-arm study	81.67	32 weeks	6 periods of 14 days at baseline, 14 days week 6, week 14, week 22, week 32	CGMS	Intra G, Ex and GE groups (week 32-baseline): HbA1c (p<0.0001), TIR>140, TIR>180, TIR>250 and TIR>400 decreased. TIR70-140 increased. Intra GE and Ex groups: SD and IQR decreased. Intra G, Ex and GE groups (week 16-baseline): HbA1c decreased (p<0.001). Intra GE and Ex groups: SD and IQR decreased. Inter GE vs G groups: TIR 70-140 was higher in GE. Inter GE vs Ex groups: TIR 70-140 was higher in G…
88	Blaychfeld-Magnazi, M., Reshef, N., Zornitzki, T., Madar, Z., Knobler, H.	The effect of a low-carbohydrate high-fat diet and ethnicity on daily glucose profile in type 2 diabetes determined by continuous glucose monitoring	2019	Eur J Nutr.	20	20	57 (Y) 63.3 (NY)		11 (Y) 5 (NY)			20/0	27.5 (Y), 28.7 (NY)		3 (Y), 3 (NY)			79.2 (Y), 87.7 5NY)	11 (Y), 12 (NY)		4.9 (Y), 4.9 (NY)	1.2 (Y), 1.7 (NY)		Metformin (n=8), DPP4I (n=6), SGLT2I (n=1), drug naive (n=5)		6.3 (Y), 6.5 (NY)		0.3 (Y), 0.3 (NY)			7.65 (Y), 7.14 (NY)	0.94 (Y), 0.72 (NY)				Nutritional		low-carbohydrate high-fat (LC-HF) diet vs. high-carbohydrate low-fat (HC-LF) diet	Cross-over study		4 days (twice 2 days )	4 days	CGMS	Inter LC-HF vs HC-LF groups: decreased of MBG (p<0.001), SD (p<0.001), MAGE (p<0.001), PPBG after breakfast (p<0.001), lunch (p=0.031) but not after dinner were lower in LC-HF.	10 Yemenites (Y) and AP Non-Yemenites (NY)
